# Supplementary material for: Influence of cultivation substrate on antioxidant activities and triterpenoid profiles of the fruiting body of Ganoderma lucidum
Source: Front Nutr. 2024 Feb 7;11:1329579. doi: 10.3389/fnut.2024.1329579 (PMC10879320; doi:10.3389/fnut.2024.1329579)
Supplement: Supplementary file 1 [file Table_1.XLSX]

## Sheet: Sheet1
Chem	class	InChIKey	CompositeScore	InChIKey	Formula	mzmed	rtmed	ppm	type	ms2Adduct	MS2	SGL_1	SGL_2	SGL_3	SGL_4	SGL_5	WGL_1	WGL_2	WGL_3	WGL_4	WGL_5
(5alpha,6beta,14alpha,20R,22R)-5,6,14,20,27-Pentahydroxy-1-oxowith-24-enolide	triterpenoids	AYSGOPOJGPEGSU-UHFFFAOYSA-N	0.806748	AYSGOPOJGPEGSU-UHFFFAOYSA-N	C28H42O8	507.295	137.335	0.7579	pos	[M+H]+	507.295;489.286;71.049;69.07;83.086	3.34216e+06	3.97076e+06	3.08385e+06	3.17123e+06	4.41916e+06	2.43246e+06	1.88503e+06	2.02634e+06	1.84552e+06	1.48893e+06
Lucidenic acid G	triterpenoids	PWSMDKBWXADYJS-UHFFFAOYSA-N	0.630992	PWSMDKBWXADYJS-UHFFFAOYSA-N	C27H40O7	477.285	141.098	0.380768	pos	[M+H]+	70.065;423.253;441.258;477.283;293.151	5.91987e+06	7.35586e+06	6.35477e+06	4.72781e+06	7.60419e+06	9.45604e+07	7.35837e+07	7.60872e+07	6.54209e+07	6.12298e+07
Lucidenic acid A	triterpenoids	INIPQDKLXQHEAJ-UHFFFAOYSA-N	0.862615	INIPQDKLXQHEAJ-UHFFFAOYSA-N	C27H38O6	459.273	141.245	1.51701	pos	[M+H]+	459.27;441.258;70.065;423.25;121.064	5.72688e+06	6.94262e+06	5.36509e+06	4.88644e+06	6.81008e+06	3.0704e+07	2.31265e+07	2.47875e+07	2.12901e+07	1.84621e+07
Lucidenic acid C	triterpenoids	XIMQDJNNBMWDIH-UHFFFAOYSA-N	0.73818	XIMQDJNNBMWDIH-UHFFFAOYSA-N	C27H40O7	477.285	162.613	0.13315	pos	[M+H]+	70.065;477.281;459.265;441.258;263.139	1.20974e+07	1.21722e+07	1.24218e+07	9.61748e+06	1.38741e+07	4.76957e+07	3.43215e+07	3.67375e+07	3.30259e+07	2.85718e+07
Polyporusterone F	triterpenoids	UPQHDDLJIDVNJE-UHFFFAOYSA-N	0.80041	UPQHDDLJIDVNJE-UHFFFAOYSA-N	C28H46O5	463.342	175.315	2.413	pos	[M+H]+	463.284;445.271;95.084;269.188;113.096	2.10683e+08	2.32316e+08	2.08901e+08	1.75621e+08	2.42692e+08	1.11258e+08	5.28343e+07	5.19748e+07	4.40506e+07	3.99513e+07
Lucidenic acid J	triterpenoids	HAVMVUFJSIMVDG-UHFFFAOYSA-N	0.792205	HAVMVUFJSIMVDG-UHFFFAOYSA-N	C27H38O8	491.264	178.641	0.94374	pos	[M+H]+	473.253;491.256;437.233;99.044;419.216	1.52181e+07	1.64661e+07	1.3834e+07	1.2552e+07	1.63141e+07	8.05328e+07	6.14865e+07	5.85051e+07	5.3777e+07	4.67594e+07
Lucidenic acid L	triterpenoids	CVEGYVMAZQZPTH-UHFFFAOYSA-N	0.790612	CVEGYVMAZQZPTH-UHFFFAOYSA-N	C27H38O7	475.269	181.207	0.291944	pos	[M+H]+	475.261;457.251;439.243;421.234;92.664	2.07419e+07	2.3188e+07	1.72172e+07	1.61294e+07	2.4961e+07	6.05448e+07	4.27604e+07	4.25594e+07	3.88445e+07	3.74264e+07
Periplocymarin	triterpenoids	XRWQBDJPMXRDOQ-UHFFFAOYSA-N	0.669207	XRWQBDJPMXRDOQ-UHFFFAOYSA-N	C30H46O8	535.326	205.393	0.0519178	pos	[M+H]	517.311;499.304;481.298;463.281;405.266	2.26525e+07	2.59209e+07	2.06329e+07	2.51569e+07	2.61123e+07	2.57301e+07	1.75902e+07	1.86108e+07	1.83192e+07	1.51218e+07
Ganoderic acid E	triterpenoids	VBGDQDJVTLQGNO-UHFFFAOYSA-N	0.696486	VBGDQDJVTLQGNO-UHFFFAOYSA-N	C30H40O7	513.284	205.784	0.581918	pos	[M+H]+	495.275;513.288;69.033;477.267;139.076	2.41234e+07	2.72097e+07	2.23636e+07	2.24962e+07	1.04924e+06	1.04296e+08	8.56886e+07	8.94396e+07	4.08271e+07	6.96016e+07
Ixocarpalactone A	triterpenoids	PHBPDHFIJFLEGD-UHFFFAOYSA-N	0.894134	PHBPDHFIJFLEGD-UHFFFAOYSA-N	C28H40O8	505.28	206.562	0.00604873	pos	[M+H]+	505.281;487.274;69.07;81.07;469.259	1.30126e+07	1.3929e+07	1.19685e+07	1.06632e+07	1.45505e+07	7.00941e+06	4.62877e+06	6.0427e+06	4.93144e+06	4.60066e+06
Urocortisone	triterpenoids	SYGWGHVTLUBCEM-UHFFFAOYSA-N	0.681587	SYGWGHVTLUBCEM-UHFFFAOYSA-N	C21H32O5	365.232	223.3	0.322542	pos	[M+H]+	365.229;57.07;347.222;81.07;92.661	4.74054e+06	5.01998e+06	5.16989e+06	4.23153e+06	4.27818e+06	897096	1.41212e+06	2.20815e+06	1.93858e+06	1.93517e+06
Ganolucidic acid A	triterpenoids	XRXBNTYHQXKSAO-UHFFFAOYSA-N	0.785657	XRXBNTYHQXKSAO-UHFFFAOYSA-N	C30H44O6	501.311	223.808	17.9547	pos	[M+H]+	501.318;483.306;121.064;215.142;95.085	4.18973e+06	4.35077e+06	3.97524e+06	3.48757e+06	4.38857e+06	5.54947e+06	4.50361e+06	4.69589e+06	3.51268e+06	3.64606e+06
Polyporusterone E	triterpenoids	BBNQTVHCXTWVJZ-UHFFFAOYSA-N	0.806196	BBNQTVHCXTWVJZ-UHFFFAOYSA-N	C28H44O5	461.327	231.346	0.615244	pos	[M+H]+	71.049;461.27;331.205;443.257;111.08	3.11851e+07	3.51722e+07	3.21218e+07	2.85726e+07	3.8155e+07	2.15783e+07	1.70416e+07	1.61863e+07	1.55643e+07	1.39777e+07
Polyporusterone A	triterpenoids	KQBCIGPPRFLKLS-UHFFFAOYSA-N	0.707746	KQBCIGPPRFLKLS-UHFFFAOYSA-N	C28H46O6	479.337	246.101	0.511047	pos	[M+H]+	71.049;461.322;443.315;83.085;129.09	2.0129e+07	2.71714e+07	1.98372e+07	3.3542e+07	4.86828e+07	3.14945e+07	2.43191e+07	2.41495e+07	2.23239e+07	2.15174e+07
Lucidenic acid N	triterpenoids	YBGBNHHXOJXFNM-UHFFFAOYSA-N	0.752541	YBGBNHHXOJXFNM-UHFFFAOYSA-N	C27H40O6	461.29	247.748	0.0748538	pos	[M+H]+	443.275;425.266;461.291;407.256;121.101	6.27462e+07	6.6742e+07	5.99681e+07	5.39548e+07	7.59043e+07	2.06486e+08	1.54359e+08	1.55984e+08	1.43402e+08	1.25194e+08
(4beta,5beta,6beta,14beta,15alpha,20S,22R)-5,6-Epoxy-4,14,15-trihydroxy-1-oxowitha-2,24-dienolide	triterpenoids	TUSMTCBTWSKFRH-UHFFFAOYSA-N	0.921198	TUSMTCBTWSKFRH-UHFFFAOYSA-N	C28H38O7	487.269	252.94	0.960807	pos	[M+H]+	487.272;469.261;71.049;69.07;81.07	3.82872e+07	4.42449e+07	3.32877e+07	2.60524e+07	5.06018e+07	2.98883e+07	2.35312e+07	2.25749e+07	2.32354e+07	1.90736e+07
Polyporusterone C	triterpenoids	XOSHHFGXQBEREG-UHFFFAOYSA-N	0.898416	XOSHHFGXQBEREG-UHFFFAOYSA-N	C28H44O6	477.321	258.562	0.478025	pos	[M+H]+	477.266;459.307;69.033;139.076;95.085	1.02615e+08	4.48724e+07	3.17006e+07	3.68536e+07	4.49305e+07	1.00101e+07	6.22365e+06	8.50939e+06	7.84008e+06	5.62782e+06
Lucidenic acid B	triterpenoids	GYRDSOABOBCYST-UHFFFAOYSA-N	0.661022	GYRDSOABOBCYST-UHFFFAOYSA-N	C27H38O7	475.269	263.087	0.00267713	pos	[M+H]+	475.263;439.243;421.236;393.244;457.257	4.26027e+08	4.97764e+08	4.25155e+08	3.6272e+08	4.98784e+08	5.34489e+08	3.99472e+08	4.09418e+08	3.59545e+08	3.40918e+08
Lucidenic acid K	triterpenoids	NCGJGPSWDDQPKM-UHFFFAOYSA-N	0.840092	NCGJGPSWDDQPKM-UHFFFAOYSA-N	C27H36O7	473.254	263.151	0.862122	pos	[M+H]+	473.298;455.289;92.666;427.242;81.07	3.1896e+07	4.46865e+07	2.99232e+07	3.09605e+07	3.77638e+07	1.07608e+08	2.0837e+07	2.29708e+07	7.35086e+07	2.01796e+07
Ganoderic acid A	triterpenoids	DYOKDAQBNHPJFD-UHFFFAOYSA-N	0.641396	DYOKDAQBNHPJFD-UHFFFAOYSA-N	C30H44O7	517.316	273.329	0.419559	pos	[M+H]+	499.304;481.297;463.282;139.075;517.309	9.34931e+08	1.00169e+09	8.7271e+08	8.12182e+08	1.58248e+09	2.77883e+08	3.06521e+08	2.1116e+08	1.74873e+08	2.44838e+08
3,12-dihydroxy-4,6a,6b,11,12,14b-hexamethyl-1,2,3,4a,5,6,7,8,9,10,11,12a,14,14a-tetradecahydropicene-4,8a-dicarboxylic acid	triterpenoids	UIEGOKVPCRANSU-UHFFFAOYSA-N	0.786738	UIEGOKVPCRANSU-UHFFFAOYSA-N	C30H46O6	501.323	289.971	0.645219	neg	[M-H]-	501.324;85.029;55.705;92.688;50.956	3.33338e+08	3.51751e+08	3.24969e+08	3.06397e+08	3.50859e+08	2.66761e+08	2.37376e+08	2.39566e+08	2.39689e+08	2.21365e+08
Lucidenic acid F	triterpenoids	GLUXWRYPXYKXKV-UHFFFAOYSA-N	0.862743	GLUXWRYPXYKXKV-UHFFFAOYSA-N	C27H36O6	457.259	290.464	0.317189	pos	[M+H]+	457.303;439.291;83.086;81.07;71.049	9.07787e+07	9.95838e+07	8.49335e+07	7.93289e+07	1.0328e+08	8.70082e+08	6.71448e+08	6.90288e+08	5.69831e+08	5.57128e+08
4-(3,12,14-trihydroxy-10,13-dimethylhexadecahydro-1H-cyclopenta[a]phenanthren-17-yl)furan-2(5H)-one	triterpenoids	SHIBSTMRCDJXLN-UHFFFAOYSA-N	0.69207	SHIBSTMRCDJXLN-UHFFFAOYSA-N	C23H34O5	413.232	295.472	0.652627	pos	[M+Na]+	413.235;301.142;343.153;125.096;325.144	2.67618e+06	3.46788e+06	1.80359e+06	2.34636e+06	2.62243e+06	4.56144e+06	3.91267e+06	4.18445e+06	2.25155e+06	3.23234e+06
(3beta,5alpha,6alpha,9alpha,22E,24R)-Ergosta-7,22-diene-3,5,6,9-tetrol	triterpenoids	NYMHFYDQBMRBMB-BQYQJAHWSA-N	0.666349	NYMHFYDQBMRBMB-BQYQJAHWSA-N	C28H46O4	447.347	298.385	0.236881	pos	[M+H]+	429.338;447.343;289.215;111.08;271.205	5.52636e+07	6.09521e+07	5.49592e+07	4.62064e+07	6.50691e+07	2.77991e+07	1.90309e+07	2.09328e+07	1.98031e+07	1.72893e+07
Withaphysacarpin	triterpenoids	CZKZWDJWVZTWCF-UHFFFAOYSA-N	0.907174	CZKZWDJWVZTWCF-UHFFFAOYSA-N	C28H40O7	489.285	299.447	0.499123	pos	[M+H]+	489.286;471.271;71.086;81.07;165.127	6.8095e+07	8.04019e+07	6.27942e+07	2.29229e+08	1.12047e+08	4.71668e+07	3.92094e+07	3.82065e+07	4.05553e+07	2.90495e+07
Ganoderic acid xi	triterpenoids	PRJBNEAPLDQWLQ-LFIBNONCSA-N	0.705946	PRJBNEAPLDQWLQ-LFIBNONCSA-N	C30H42O7	515.3	304.875	0.903865	pos	[M+H]+	515.296;497.287;69.033;92.666;139.076	6.31936e+09	6.7654e+09	5.72677e+09	5.61025e+09	7.09719e+09	1.0322e+10	8.59132e+09	8.4828e+09	7.52109e+09	7.60609e+09
Lucidenic Acid E2	triterpenoids	ASPCIAWQVXVATP-UHFFFAOYSA-N	0.608977	ASPCIAWQVXVATP-UHFFFAOYSA-N	C29H40O8	539.26	308.577	1.19751	pos	[M+Na]+	539.253;521.254;92.666;59.917;367.119	1.43988e+07	1.71895e+07	1.12138e+07	1.015e+07	1.44115e+07	1.06244e+07	1.06071e+07	7.80173e+06	5.665e+06	8.26075e+06
Ganoderic acid delta	triterpenoids	JTBDTJVGIGEPFI-LFIBNONCSA-N	0.656891	JTBDTJVGIGEPFI-LFIBNONCSA-N	C30H44O7	517.316	313.758	0.36459	pos	[M+H]+	499.303;481.298;463.283;517.273;139.076	2.31486e+08	2.83402e+08	2.36481e+08	2.21356e+08	3.63379e+08	4.79202e+08	2.96664e+08	1.51385e+08	3.05866e+08	2.61191e+08
Lucidenic acid D1	triterpenoids	LCFUTECDUKUAFQ-UHFFFAOYSA-N	0.929028	LCFUTECDUKUAFQ-UHFFFAOYSA-N	C27H34O7	471.238	315.304	0.902662	pos	[M+H]+	471.23;435.211;417.207;389.207;407.224	0	0	0	0	0	6.22412e+07	5.02564e+07	5.04093e+07	4.4111e+07	4.21435e+07
3,19-Dihydroxyurs-12-ene-23,28-dioic acid	triterpenoids	UIEGOKVPCRANSU-UHFFFAOYSA-N	0.794628	UIEGOKVPCRANSU-UHFFFAOYSA-N	C30H46O6	503.336	317.074	0.484098	pos	[M+H]+	503.272;251.163;92.666;107.086;467.318	2.61768e+07	2.84711e+07	2.39528e+07	2.28841e+07	2.89109e+07	3.51031e+07	2.61263e+07	2.58551e+07	2.29406e+07	2.25242e+07
Ganosporelactone B	triterpenoids	FLFQDUNKJSXJOT-UHFFFAOYSA-N	0.662394	FLFQDUNKJSXJOT-UHFFFAOYSA-N	C30H42O7	515.3	324.241	0.816037	pos	[M+H]+	497.288;479.281;461.264;139.076;115.039	6.77395e+09	7.29734e+09	6.20732e+09	5.85564e+09	7.44768e+09	6.22809e+08	4.93015e+08	4.85834e+08	4.2232e+08	4.57893e+08
Theasapogenol E	triterpenoids	PADNECYMNLPKRN-UHFFFAOYSA-N	0.671833	PADNECYMNLPKRN-UHFFFAOYSA-N	C30H48O6	505.353	330.651	1.30363	pos	[M+H]+	487.341;249.147;505.345;92.661;469.336	1.78421e+07	1.14216e+07	1.50754e+07	1.01708e+07	1.29419e+07	4.2374e+06	3.39876e+06	4.72466e+06	6.43536e+06	6.6659e+06
Ganosporeric acid A	triterpenoids	AKWNYHCILPEENZ-UHFFFAOYSA-N	0.667772	AKWNYHCILPEENZ-UHFFFAOYSA-N	C30H38O8	527.264	342.561	0.156872	pos	[M+H]+	527.256;509.258;491.241;463.244;473.227	1.53496e+08	1.86449e+08	1.33406e+08	1.25286e+08	1.88181e+08	1.00846e+08	7.75068e+07	1.4473e+08	7.12442e+07	6.2661e+07
Ixocarpanolide	triterpenoids	MLMDWCVFKUVZGH-UHFFFAOYSA-N	0.85081	MLMDWCVFKUVZGH-UHFFFAOYSA-N	C28H40O6	473.29	344.901	0.551652	pos	[M+H]+	473.286;455.28;81.07;92.666;55.054	1.13532e+08	1.3448e+08	1.0733e+08	1.06291e+08	1.42686e+08	4.74377e+07	3.73851e+07	3.4974e+07	3.25594e+07	4.18947e+07
Myrianthic acid	triterpenoids	YCOKATFNRPZIIU-UHFFFAOYSA-N	0.646502	YCOKATFNRPZIIU-UHFFFAOYSA-N	C30H48O6	505.353	355.228	1.65803	pos	[M+H]+	505.353;487.341;393.28;469.327;92.665	4.35664e+07	4.76667e+07	4.37696e+07	4.17166e+07	4.96487e+07	9.47154e+07	6.95344e+07	7.28519e+07	6.46004e+07	5.6007e+07
Withanolide B	triterpenoids	ZTEVDTFJUUJBLP-UHFFFAOYSA-N	0.878556	ZTEVDTFJUUJBLP-UHFFFAOYSA-N	C28H38O5	455.279	364.082	0.541886	pos	[M+H]+	455.281;437.266;81.07;83.086;50.586	6.99214e+07	8.96553e+07	6.52253e+07	8.57354e+07	7.91437e+07	3.74525e+07	2.81794e+07	3.0843e+07	2.62383e+07	2.42297e+07
Polyporusterone D	triterpenoids	RHWDQPXMKCQCKR-UHFFFAOYSA-N	0.796606	RHWDQPXMKCQCKR-UHFFFAOYSA-N	C28H44O5	461.326	366.39	0.350208	pos	[M+H]+	443.315;175.112;461.32;83.086;157.101	6.2045e+07	6.72143e+07	8.11341e+07	2.72868e+07	1.19003e+08	1.05037e+08	8.24658e+07	8.33851e+07	7.55826e+07	6.09702e+07
21-Hydroxyisoglabrolide	triterpenoids	PTBIPWZVPOYGSK-UHFFFAOYSA-N	0.762643	PTBIPWZVPOYGSK-UHFFFAOYSA-N	C30H44O5	485.327	368.88	0.298255	pos	[M+H]+	485.328;467.318;121.065;95.085;53.924	6.96941e+07	7.55875e+07	6.90608e+07	5.96078e+07	8.21404e+07	1.04788e+08	7.63519e+07	7.59901e+07	6.6991e+07	6.26735e+07
Ganosporelactone A	triterpenoids	BINIQAMAYCKIRZ-UHFFFAOYSA-N	0.637738	BINIQAMAYCKIRZ-UHFFFAOYSA-N	C30H40O7	513.284	369.378	0.229868	pos	[M+H]+	495.275;513.281;92.666;477.265;365.209	6.81984e+09	7.62794e+09	6.26275e+09	5.93427e+09	7.62998e+09	9.22371e+09	7.16968e+09	7.35853e+09	6.48907e+09	6.02072e+09
Ganoderic acid O	triterpenoids	QXAZRJVLUHRKJT-UHFFFAOYSA-N	0.760766	QXAZRJVLUHRKJT-UHFFFAOYSA-N	C30H40O8	529.28	372.436	0.860607	pos	[M+H]+	511.271;139.076;69.033;529.276;483.276	2.76285e+07	2.55885e+07	1.99818e+07	1.86019e+07	3.04035e+07	9.48992e+07	7.55569e+07	7.26774e+07	6.53684e+07	5.95756e+07
Ganolucidic acid B	triterpenoids	YPYHGMCHNBTMDB-UHFFFAOYSA-N	0.682775	YPYHGMCHNBTMDB-UHFFFAOYSA-N	C30H46O6	503.337	387.695	0.44668	pos	[M+H]+	503.338;485.329;121.065;139.076;217.158	2.16512e+07	2.4426e+07	2.08162e+07	1.97959e+07	2.68547e+07	3.14718e+07	2.4832e+07	2.6583e+07	2.10112e+07	1.95676e+07
Ganolucidic acid D	triterpenoids	AUAXRALNWSHMRJ-GHRIWEEISA-N	0.778032	AUAXRALNWSHMRJ-GHRIWEEISA-N	C30H44O6	501.321	393.825	0.411092	pos	[M+H]+	501.321;483.307;465.306;353.245;139.076	1.10273e+08	1.24025e+08	1.07813e+08	9.60104e+07	1.26442e+08	1.61934e+08	1.20873e+08	1.0307e+08	9.42551e+07	1.02107e+08
Ganoderiol B	triterpenoids	SZCAPUAJXOKPIR-UHFFFAOYSA-N	0.676352	SZCAPUAJXOKPIR-UHFFFAOYSA-N	C30H46O4	471.347	395.512	0.465919	pos	[M+H]+	471.349;453.336;81.07;92.666;107.086	3.81171e+07	4.35718e+07	2.94855e+07	2.5458e+07	2.77264e+07	4.18709e+07	3.36203e+07	3.21037e+07	2.9543e+07	2.45958e+07
Pomolic acid	triterpenoids	ZZTYPLSBNNGEIS-UHFFFAOYSA-N	0.631738	ZZTYPLSBNNGEIS-UHFFFAOYSA-N	C30H48O4	473.362	397.277	1.06192	pos	[M+H]+	473.367;111.08;81.07;161.131;455.346	0	0	0	0	0	2.82068e+06	2.38857e+06	1.05184e+06	3.3391e+06	1.71551e+06
Lucyin A	triterpenoids	MFGKQCGZFKURGT-UHFFFAOYSA-N	0.713495	MFGKQCGZFKURGT-UHFFFAOYSA-N	C30H46O5	487.341	404.063	0.0430444	pos	[M+H]+	469.328;487.342;92.666;109.101;81.07	1.30877e+08	1.39596e+08	1.29638e+08	1.22372e+08	1.38981e+08	2.29335e+08	2.00468e+08	1.7748e+08	1.60278e+08	1.48995e+08
Camelliagenin B	triterpenoids	RJEBVLDZINEMCO-UHFFFAOYSA-N	0.659732	RJEBVLDZINEMCO-UHFFFAOYSA-N	C30H48O5	489.348	404.776	17.0416	pos	[M+H]+	453.335;435.326;489.358;109.101;471.349	3.61358e+06	3.34988e+06	3.28297e+06	2.91497e+06	4.06211e+06	7.75108e+06	6.72034e+06	5.61573e+06	7.05275e+06	4.68076e+06
Medicagenic acid	triterpenoids	IDGXIXSKISLYAC-UHFFFAOYSA-N	0.714076	IDGXIXSKISLYAC-UHFFFAOYSA-N	C30H46O6	501.323	425.711	0.428808	neg	[M-H]-	501.324;483.311;71.013;55.705;87.008	9.76918e+07	1.02242e+08	1.01446e+08	8.66321e+07	6.36603e+08	1.51766e+08	1.5351e+08	1.48774e+08	1.3892e+08	1.25295e+08
Azukisapogenol	triterpenoids	VVWRIMSHBALFKN-UHFFFAOYSA-N	0.606502	VVWRIMSHBALFKN-UHFFFAOYSA-N	C30H48O4	473.363	430.695	0.0155651	pos	[M+H]+	455.346;329.247;189.127;473.364;81.069	7.38506e+08	8.32421e+08	7.24802e+08	6.45706e+08	8.27142e+08	5.13597e+08	4.29754e+08	3.88928e+08	3.75193e+08	3.36688e+08
Ganoderiol F	triterpenoids	JVGJXXNUVVQEIG-UHFFFAOYSA-N	0.676463	JVGJXXNUVVQEIG-UHFFFAOYSA-N	C30H46O3	455.352	431.018	0.409518	pos	[M+H]+	455.356;329.247;92.664;81.07;437.338	3.8158e+08	4.17196e+08	3.41602e+08	3.4815e+08	4.2121e+08	2.24234e+08	1.72599e+08	1.73406e+08	3.05538e+08	1.47361e+08
Isoglabrolide	triterpenoids	NCFVZZZXSIOSQB-UHFFFAOYSA-N	0.697853	NCFVZZZXSIOSQB-UHFFFAOYSA-N	C30H44O4	469.331	440.715	0.159157	pos	[M+H]+	469.336;451.318;92.666;81.07;107.086	8.63782e+07	9.08025e+07	8.43403e+07	7.19453e+07	9.99219e+07	1.3936e+08	1.17705e+08	1.03848e+08	9.52695e+07	8.26046e+07
Ganoderic acid C1	triterpenoids	YTVGSCZIHGRVAV-UHFFFAOYSA-N	0.665766	YTVGSCZIHGRVAV-UHFFFAOYSA-N	C30H42O7	515.3	441.923	0.101444	pos	[M+H]+	367.224;451.283;497.287;139.076;69.033	1.91317e+07	2.1537e+07	1.75675e+07	1.55014e+07	2.07387e+07	1.94095e+07	1.6358e+07	1.88125e+07	1.37102e+07	1.332e+07
Ganoderic acid alpha	triterpenoids	QVALJVWVGGEFKU-UHFFFAOYSA-N	0.646503	QVALJVWVGGEFKU-UHFFFAOYSA-N	C32H46O9	575.32	454.474	1.68122	pos	[M+H]+	497.289;92.666;461.264;479.28;69.033	6.1222e+06	6.04655e+06	5.48674e+06	5.27801e+06	6.45503e+06	1.25867e+06	1.45227e+06	1.4108e+06	1.35577e+06	1.04795e+06
Ganoderiol D	triterpenoids	NAETYGPWGSNZTO-UHFFFAOYSA-N	0.836495	NAETYGPWGSNZTO-UHFFFAOYSA-N	C30H48O5	489.347	457.432	19.8038	pos	[M+H]+	489.358;233.154;471.349;92.666;490.213	4.72138e+06	5.84815e+06	4.17463e+06	4.68342e+06	5.68131e+06	9.1119e+06	7.12348e+06	6.90847e+06	9.48641e+06	5.18924e+06
Actinidic acid	triterpenoids	FFMVHFPLIIYYNC-UHFFFAOYSA-N	0.753194	FFMVHFPLIIYYNC-UHFFFAOYSA-N	C30H46O5	487.341	457.863	0.149772	pos	[M+H]+	469.328;487.343;121.101;95.085;451.317	1.2198e+08	1.39012e+08	1.12354e+08	1.09563e+08	1.34592e+08	2.19079e+08	1.76394e+08	1.70567e+08	1.5339e+08	1.30473e+08
(6alpha,22E)-6-Hydroxy-4,7,22-ergostatrien-3-one	triterpenoids	IVVQZKHUQOPDBT-BQYQJAHWSA-N	0.828116	IVVQZKHUQOPDBT-BQYQJAHWSA-N	C28H42O2	411.325	474.489	1.99935	pos	[M+H]+	411.325;81.07;55.054;69.07;93.07	9.84e+06	1.03642e+07	9.00247e+06	8.93733e+06	1.12917e+07	8.3057e+06	6.18559e+06	5.51729e+06	5.06535e+06	4.54197e+06
Alisol C	triterpenoids	DORJGGFFCMZTHW-UHFFFAOYSA-N	0.74997	DORJGGFFCMZTHW-UHFFFAOYSA-N	C30H46O5	487.341	481.062	0.350732	pos	[M+H]+	487.342;469.328;327.233;121.064;81.07	4.05005e+07	4.38006e+07	3.97473e+07	5.45299e+07	4.13691e+07	1.26398e+08	9.77805e+07	9.60539e+07	8.19892e+07	6.91657e+07
Barogenin	triterpenoids	GDKGOXUWEBGZBY-UHFFFAOYSA-N	0.761928	GDKGOXUWEBGZBY-UHFFFAOYSA-N	C27H42O4	431.315	486.668	0.317449	pos	[M+H]+	431.312;243.174;149.096;201.129;121.101	2.77406e+07	3.23855e+07	3.00074e+07	2.87337e+07	3.39164e+07	3.1505e+07	2.56342e+07	2.51949e+07	2.18858e+07	1.85471e+07
Camelliagenin A	triterpenoids	CTNHZEZBBGIUJB-UHFFFAOYSA-N	0.672523	CTNHZEZBBGIUJB-UHFFFAOYSA-N	C30H50O4	475.377	514.162	0.819739	pos	[M+H]+	457.363;95.085;81.07;133.102;191.179	1.31422e+07	1.59019e+07	1.29237e+07	1.07954e+07	1.2245e+07	3.16939e+07	2.34033e+07	2.4353e+07	2.31004e+07	1.86097e+07
Ceanothic acid	triterpenoids	WLCHQSHZHFLMJH-UHFFFAOYSA-N	0.861302	WLCHQSHZHFLMJH-UHFFFAOYSA-N	C30H46O5	487.341	516.959	0.871557	pos	[M+H]+	487.342;469.328;121.065;95.085;327.234	8.77165e+06	9.83995e+06	8.96706e+06	8.13822e+06	1.03497e+07	1.8494e+07	1.33403e+07	1.62036e+07	1.18692e+07	1.20411e+07
Asiatic Acid	triterpenoids	JXSVIVRDWWRQRT-UHFFFAOYSA-N	0.911462	JXSVIVRDWWRQRT-UHFFFAOYSA-N	C30H48O5	487.342	520.573	0.267553	neg	[M-H]-	487.347;54.152;85.066;83.05;273.188	7.17107e+07	7.59694e+07	7.92476e+07	7.36404e+07	6.83403e+07	9.48383e+07	9.79202e+07	9.25847e+07	9.00031e+07	7.52462e+07
Makisterone A	triterpenoids	IJRBORPEVKCEQD-UHFFFAOYSA-N	0.842424	IJRBORPEVKCEQD-UHFFFAOYSA-N	C28H46O7	495.328	540.202	0.77887	pos	[M+H]+	495.336;184.072;104.107;86.096;496.383	6.48741e+06	7.57118e+06	6.12163e+06	5.03934e+06	6.11109e+06	3.48364e+06	3.38794e+06	3.29461e+06	2.90273e+06	2.89993e+06
Withanolide A	triterpenoids	DXWHOKCXBGLTMQ-UHFFFAOYSA-N	0.92491	DXWHOKCXBGLTMQ-UHFFFAOYSA-N	C28H38O6	471.274	542.141	0.210027	pos	[M+H]+	471.348;453.337;81.07;69.07;121.065	8.80726e+07	9.38191e+07	6.5795e+07	6.87107e+07	1.57128e+08	3.23193e+07	2.12966e+07	2.42488e+07	2.92156e+07	1.96841e+07
Maslinic acid	triterpenoids	MDZKJHQSJHYOHJ-UHFFFAOYSA-N	0.860345	MDZKJHQSJHYOHJ-UHFFFAOYSA-N	C30H48O4	473.363	547.231	0.893696	pos	[M+H]+	473.364;95.085;81.07;455.356;69.07	1.25305e+07	1.39307e+07	1.30492e+07	1.16284e+07	1.38255e+07	1.35384e+07	1.35695e+07	1.03063e+07	8.34756e+06	1.19847e+07
Camelledionol	triterpenoids	MIXYQNXUKFPGRJ-UHFFFAOYSA-N	0.667722	MIXYQNXUKFPGRJ-UHFFFAOYSA-N	C29H44O3	441.335	549.913	0.838828	pos	[M+H]+	441.345;69.069;140.034;71.049;423.287	1.25692e+07	7.13913e+06	1.13669e+07	1.00582e+07	1.66693e+07	2.61214e+07	2.10628e+07	2.05162e+07	1.77918e+07	1.71764e+07
24-epi-brassinolide	triterpenoids	IXVMHGVQKLDRKH-UHFFFAOYSA-N	0.751923	IXVMHGVQKLDRKH-UHFFFAOYSA-N	C28H48O6	479.338	557.424	0.739396	neg	[M-H]-	479.343;92.685;443.316;461.329;59.714	1.04043e+06	1.92348e+06	827031	714633	2.20961e+06	8.13603e+06	8.9542e+06	9.20706e+06	7.79594e+06	6.09757e+06
Ergosterol peroxide	triterpenoids	VXOZCESVZIRHCJ-BQYQJAHWSA-N	0.623057	VXOZCESVZIRHCJ-BQYQJAHWSA-N	C28H44O3	429.336	559.721	0.616951	pos	[M+H]+	411.323;429.342;269.188;175.112;81.07	4.32409e+06	5.09114e+06	7.18435e+06	4.4163e+06	4.8335e+06	7.97137e+06	3.13862e+06	2.69896e+06	2.36181e+06	2.64193e+06
Ganoderic acid DM	triterpenoids	ZTKZZRIVAYGFSF-VXLYETTFSA-N	0.771651	ZTKZZRIVAYGFSF-VXLYETTFSA-N	C30H44O4	469.331	566.868	0.405848	pos	[M+H]+	469.327;451.319;95.085;393.281;325.217	5.52485e+07	5.85482e+07	5.28752e+07	7.1136e+07	5.98766e+07	7.79155e+07	6.07454e+07	5.70388e+07	5.24728e+07	4.76012e+07
Cyclopamine	triterpenoids	QASFUMOKHFSJGL-UHFFFAOYSA-N	0.710914	QASFUMOKHFSJGL-UHFFFAOYSA-N	C27H41NO2	412.329	572.083	21.1577	pos	[M+H]+	412.321;69.07;93.069;108.081;136.075	4.90856e+06	4.73822e+06	4.67137e+06	4.02555e+06	5.20212e+06	6.29882e+06	795858	774151	4.65177e+06	3.29619e+06
Corosolic acid	triterpenoids	HFGSQOYIOKBQOW-UHFFFAOYSA-N	0.730168	HFGSQOYIOKBQOW-UHFFFAOYSA-N	C30H48O4	471.348	578.837	1.0584	neg	[M-H]-	471.346;160.843;52.374;383.975;92.685	2.04713e+07	1.63108e+07	1.40193e+07	1.69447e+07	1.3541e+07	1.60693e+07	1.48287e+07	1.44128e+07	5.01147e+06	4.98301e+06
b-Boswellic acid	triterpenoids	NBGQZFQREPIKMG-UHFFFAOYSA-N	0.930279	NBGQZFQREPIKMG-UHFFFAOYSA-N	C30H48O3	479.349	587.668	0.28466	pos	[M+NA]+	479.35;92.664;52.299;61.128;90.954	5.7549e+07	6.01227e+07	5.82161e+07	5.39856e+07	6.42338e+07	4.32552e+07	3.20047e+07	3.23237e+07	2.87361e+07	2.54607e+07
Zizyberanalic acid	triterpenoids	SLWJVQQNDGLXTK-UHFFFAOYSA-N	0.910503	SLWJVQQNDGLXTK-UHFFFAOYSA-N	C30H46O4	471.346	598.762	1.03131	pos	[M+H]+	471.349;92.666;52.371;95.085;121.101	3.9827e+08	4.08344e+08	3.8666e+08	3.69829e+08	3.84191e+08	4.95773e+08	4.12085e+08	3.91017e+08	3.78485e+08	2.8216e+08
Lucidone C	triterpenoids	JEVOHZHOHSNOGF-UHFFFAOYSA-N	0.98622	JEVOHZHOHSNOGF-UHFFFAOYSA-N	C24H36O5	405.261	609.607	0.413244	pos	[M+H]+	405.258;293.137;83.01;84.633;182.293	1.97702e+07	2.38875e+07	1.75854e+07	1.85035e+07	3.55896e+07	6.29215e+07	2.78988e+07	2.95706e+07	5.6086e+07	3.0794e+07
Glycyrrhetinic acid	triterpenoids	MPDGHEJMBKOTSU-UHFFFAOYSA-N	0.996844	MPDGHEJMBKOTSU-UHFFFAOYSA-N	C30H46O4	469.332	626.311	0.635901	neg	[M-H]-	469.334;52.15;77.977;160.949;484.402	5.00555e+07	5.13652e+07	5.21167e+07	4.60235e+07	5.0676e+07	4.22068e+07	4.0482e+07	3.86197e+07	3.54549e+07	3.10016e+07
11-Anhydro-16-oxoalisol A	triterpenoids	PGQUPZCFLHXEHV-UHFFFAOYSA-N	1	PGQUPZCFLHXEHV-UHFFFAOYSA-N	C30H46O5	451.32	630.141	0.0150279	pos	[M-2H2O+H]+	451.318;452.337;433.306;124.039;105.07	3.28914e+07	3.6406e+07	3.08255e+07	2.83246e+07	3.51962e+07	1.6604e+08	1.38032e+08	1.38814e+08	1.03582e+08	1.13148e+08
Ganoderic acid X	triterpenoids	YCWGPALSXRBKTM-RGVLZGJSSA-N	0.658867	YCWGPALSXRBKTM-RGVLZGJSSA-N	C32H48O5	513.358	632.307	1.21576	pos	[M+H]+	435.323;453.333;513.281;95.085;109.101	948204	1.24181e+06	1.48949e+06	1.67072e+06	0	4.11762e+06	2.04002e+06	2.51528e+06	2.99584e+06	1.38904e+06
Ganoderol A	triterpenoids	QWFPQDGDUOGOJF-AWQFTUOYSA-N	0.74482	QWFPQDGDUOGOJF-AWQFTUOYSA-N	C30H46O2	439.357	638.82	0.0861809	pos	[M+H]+	439.359;421.344;81.07;109.101;69.07	2.20295e+08	2.32333e+08	2.31893e+08	1.97712e+08	2.24943e+08	2.86596e+07	2.45175e+07	1.95018e+07	2.14693e+07	1.66995e+07
3-Hydroxy-28,13-lupanolide	triterpenoids	WWTOMNCQRGHYPI-UHFFFAOYSA-N	0.701367	WWTOMNCQRGHYPI-UHFFFAOYSA-N	C30H48O3	457.359	641.844	18.4978	pos	[M+H]+	92.662;457.369;315.181;441.322;71.085	4.50033e+07	4.87664e+07	4.51704e+07	4.00999e+07	4.60909e+07	2.57118e+07	1.77678e+07	1.95808e+07	1.64154e+07	1.42128e+07
3alpha,15alpha-Diacetoxy-(22R)-hydroxylanosta-7,9(11),24-trien-26-oic acid	triterpenoids	XITBGHDSLKRVMR-VXLYETTFSA-N	0.600695	XITBGHDSLKRVMR-VXLYETTFSA-N	C34H50O7	571.361	647.316	0.932973	pos	[M+H]+	571.368;433.306;511.344;405.312;465.341	6.22949e+06	7.03047e+06	7.06036e+06	6.64043e+06	6.83935e+06	7.07251e+06	5.69194e+06	4.74844e+06	3.23435e+06	3.79866e+06
beta-Elemonic acid	triterpenoids	XLPAINGDLCDYQV-UHFFFAOYSA-N	0.998215	XLPAINGDLCDYQV-UHFFFAOYSA-N	C30H46O3	453.338	650.268	0.579783	neg	[M-H]	453.335;50.373;92.682;454.343;82.52	468795	706369	269153	501007	897645	1.83005e+06	1.66119e+06	1.47185e+06	1.31999e+06	1.34837e+06
Glycyrrhetinic Acid	triterpenoids	MPDGHEJMBKOTSU-UHFFFAOYSA-N	0.919324	MPDGHEJMBKOTSU-UHFFFAOYSA-N	C30H46O4	471.347	651.364	0.280523	pos	[M+H]+	471.349;74.097;81.07;269.189;453.335	1.17921e+07	1.39817e+07	1.15289e+07	1.72381e+07	1.36127e+07	1.8267e+07	2.69778e+07	1.61722e+07	1.13265e+07	1.18554e+07
Lucidenic acid M	triterpenoids	DPRVTGUHOBXEIW-UHFFFAOYSA-N	0.969628	DPRVTGUHOBXEIW-UHFFFAOYSA-N	C27H42O6	463.302	668.051	0.0481774	pos	[M+H]+	463.3;51.478;92.666;337.161;52.524	3.924e+07	5.1516e+07	3.14748e+07	3.39861e+07	5.83089e+07	8.06659e+07	4.43413e+07	4.02183e+07	6.72678e+07	3.94153e+07
Polyporusterone B	triterpenoids	OQDKHYZVFZGSRC-UHFFFAOYSA-N	0.836863	OQDKHYZVFZGSRC-UHFFFAOYSA-N	C28H44O6	477.317	689.237	1.04928	pos	[M+H]+	477.316;53.035;92.661;60.044;57.644	3.43828e+07	5.7732e+07	3.05422e+07	3.71924e+07	6.43699e+07	1.42445e+08	7.99757e+07	7.13476e+07	1.19973e+08	6.11722e+07
28-[Glucosyl-(1->6)-glucosyl]oleanolic acid 3-arabinoside	triterpenoids	NFIQKUQYFSTGFU-UHFFFAOYSA-N	0.711543	NFIQKUQYFSTGFU-UHFFFAOYSA-N	C47H76O17	913.504	707.644	3.89625	pos	[M+H]+	913.514;913.488;92.662;287.152;837.765	317485	618437	221679	294329	442018	1.95837e+06	793735	1.12831e+06	2.02558e+06	607928
Alliospiroside A	triterpenoids	SKHJNNFXCKTDBG-UHFFFAOYSA-N	0.868694	SKHJNNFXCKTDBG-UHFFFAOYSA-N	C38H60O12	753.401	708.307	0.381586	neg	[M+HCOO]-	753.392;255.065;225.057;254.06;83.715	9.36834e+06	9.13334e+06	8.80423e+06	8.18363e+06	8.71463e+06	7.93747e+06	8.25235e+06	7.14683e+06	6.63541e+06	8.11412e+06
Tuberoside D	triterpenoids	PTMUTMGEBGQTEJ-UHFFFAOYSA-N	0.983785	PTMUTMGEBGQTEJ-UHFFFAOYSA-N	C45H74O17	887.492	709.03	1.4601	pos	[M+H]+	887.488;887.513;92.667;90.283;613.614	674487	1.07303e+06	788924	597833	1.01673e+06	1.22079e+06	919900	1.68545e+06	716512	662682
4-[(2,5-Dioxo-4-imidazolidinylidene)methyl)-Benzaldehyde	triterpenoids	VXKGRYVCJKAYFC-BQYQJAHWSA-N	1	VXKGRYVCJKAYFC-BQYQJAHWSA-N	C28H42O4	443.316	721.293	0.17473	pos	[M+H]+	69.07;444.317;426.309;57.07;70.074	3.45242e+07	3.81445e+07	3.29788e+07	2.86636e+07	3.33435e+07	1.28531e+08	9.60864e+07	1.04887e+08	8.651e+07	8.24198e+07
(5x,6x)-5,6-Epoxyergosta-7,22-dien-3-ol	triterpenoids	KVMYKLHJBYIOKD-BQYQJAHWSA-N	0.712941	KVMYKLHJBYIOKD-BQYQJAHWSA-N	C28H44O2	413.341	729.083	0.658129	pos	[M+H]+	413.34;69.069;83.086;130.049;57.07	7.58397e+06	6.86402e+06	6.64111e+06	6.68775e+06	6.7039e+06	1.94633e+07	1.72326e+07	1.69618e+07	1.35691e+07	1.445e+07
Mangiferonic acid	triterpenoids	MZPNVEOVZSHYMZ-AWQFTUOYSA-N	0.806775	MZPNVEOVZSHYMZ-AWQFTUOYSA-N	C30H46O3	455.352	736.135	0.815658	pos	[M+H]+	455.346;69.07;81.07;437.336;159.116	4.91686e+07	5.98665e+07	5.42944e+07	4.21485e+07	6.69891e+07	4.36117e+07	3.22551e+07	2.9148e+07	2.51339e+07	2.5028e+07
Heliantriol C	triterpenoids	SCAPWGHHHZEERU-UHFFFAOYSA-N	0.671853	SCAPWGHHHZEERU-UHFFFAOYSA-N	C30H50O3	459.383	736.138	0.000870137	pos	[M+H]+	69.07;459.306;57.07;83.086;441.373	3.84778e+06	4.38517e+06	3.20984e+06	2.82914e+06	3.6181e+06	3.18651e+06	0	1.68821e+06	2.38938e+06	2.94296e+06
(3beta,5alpha,6beta,9alpha,22E,24R)-5,9-Epidioxyergosta-7,22-diene-3,6-diol	triterpenoids	XCRHWCBOUDKLGM-BQYQJAHWSA-N	0.733293	XCRHWCBOUDKLGM-BQYQJAHWSA-N	C28H44O4	445.331	752.653	1.09107	pos	[M+H]+	69.069;445.286;57.07;83.085;427.319	3.74018e+07	3.42593e+07	3.05498e+07	6.60446e+07	2.74858e+07	7.35478e+07	5.48732e+07	5.24206e+07	4.74743e+07	4.85107e+07
Sodium glycocholate	triterpenoids	RFDAIACWWDREDC-UHFFFAOYSA-N	0.682334	RFDAIACWWDREDC-UHFFFAOYSA-N	C26H43NO6	466.32	759.062	1.04438	pos	[M+H]+	129.054;55.018;57.034;466.302;448.287	1.04697e+06	2.46336e+06	1.6452e+06	2.33523e+06	5.12551e+06	7.4495e+06	6.01791e+06	6.71666e+06	8.53583e+06	5.7818e+06
3,5-Dihydroxyergosta-7,22-dien-6-one	triterpenoids	KAIVGEVOBNIWLR-BQYQJAHWSA-N	0.690717	KAIVGEVOBNIWLR-BQYQJAHWSA-N	C28H44O3	429.336	764.072	0.656479	pos	[M+H]+	69.07;411.322;429.34;83.086;57.07	1.28907e+08	1.56348e+08	1.04631e+08	8.52702e+07	1.05188e+08	1.56159e+08	1.02249e+08	1.2686e+08	1.07763e+08	9.27783e+07
(6beta,22E)-6-Hydroxystigmasta-4,22-dien-3-one	triterpenoids	FFKIQLXJMQUBQZ-CMDGGOBGSA-N	0.629369	FFKIQLXJMQUBQZ-CMDGGOBGSA-N	C29H46O2	427.36	765.284	0.842795	pos	[M+H]+	69.07;427.321;81.07;57.07;92.666	2.40047e+07	2.17343e+07	1.83254e+07	2.38414e+07	4.12095e+07	3.06559e+07	4.12738e+06	1.85061e+06	3.64169e+07	1.13583e+07
Niloticin	triterpenoids	GKQMMZUXYRXFOH-UHFFFAOYSA-N	0.87855	GKQMMZUXYRXFOH-UHFFFAOYSA-N	C30H48O3	457.368	775.508	0.00747357	pos	[M+H]+	457.362;439.357;81.07;95.085;107.086	2.35014e+07	2.43828e+07	1.8038e+07	1.48964e+07	1.93426e+07	9.79729e+06	5.53658e+06	4.86433e+06	7.75888e+06	6.79546e+06
Ergosta-7,22-dien-3-one	triterpenoids	AHWOEMBXZXGDBQ-UHFFFAOYSA-N	0.804822	AHWOEMBXZXGDBQ-UHFFFAOYSA-N	C28H44O	397.346	783.66	0.869211	pos	[M+H]+	397.344;69.07;313.252;81.07;295.242	1.15918e+07	1.09031e+07	1.07857e+07	9.0555e+06	1.08498e+07	2.10768e+07	1.9962e+07	1.90747e+07	1.60139e+07	1.57974e+07
Verazine	triterpenoids	VRBNGKPRTHBEIQ-UHFFFAOYSA-N	0.868185	VRBNGKPRTHBEIQ-UHFFFAOYSA-N	C27H43NO	398.342	843.97	0.607576	pos	[M+H]+	398.345;61.248;69.07;59.775;57.633	159646	130417	122517	28176.5	41292.3	1.57483e+06	1.03416e+06	1.17824e+06	1.02098e+06	991401
